# Supplementary material for: Transgenerational effects of alcohol on behavioral sensitivity to alcohol in Caenorhabditis elegans
Source: PLoS One. 2022 Oct 18;17(10):e0271849. doi: 10.1371/journal.pone.0271849 (PMC9578632; doi:10.1371/journal.pone.0271849)
Supplement: S1 Data — (XLSX) [file pone.0271849.s001.xlsx]

## Sheet: coding key
Generation					Baseline area covered
1	F1				on etoh area covered (raw value)
2	F2				on etoh area covered (normailized to baseline)
3	F3				yoked difference values (between normalized control and EtOH line)
Lineage
1	Control line
2	Ethanol line
Condition
1	Baseline
2	On EtOH
Treatment group
1	Chronic
2	Intermittent

## Sheet: data
Date	Treatment group	Generation	Lineage	Condition	Area covered	Number of worms	Percent of entire field covered by worms	percent per worm (Figures 3A and 4A)		Date	Treatment group	Generation	Lineage	Condition	Area covered	Number of worms	Percent of entire field covered by worms	percent per worm (Figures 3A and 4A)	Notes	Norm (Figures 3B and 4B)			Date	Treatment group	Generation	Lineage	Condition	Area covered	Number of worms	Percent of entire field covered by worms	percent per worm (Figures 3A and 4A)		Date	Treatment group	Generation	Lineage	Condition	Area covered	Number of worms	Percent of entire field covered by worms	percent per worm (Figures 3A and 4A)	Norm (Figures 3B and 4B)		Yoked_Difference_Norm (Figures 3C and 4C)
2016-02-23	1	1	1	1	69140	15	0.177566	0.0118377		2016-02-23	1	1	1	2	21392	12	0.0549392	0.00457827		0.386752			2016-02-23	1	1	2	1	80493	15	0.206723	0.0137815		2016-02-23	1	1	2	2	28973	15	0.0744088	0.00496059	0.359944		-0.0268072
2016-02-23	1	1	1	1	58166	15	0.149383	0.00995884		2016-02-23	1	1	1	2	17164	15	0.0440808	0.00293872		0.295086			2016-02-23	1	1	2	1	49322	15	0.126669	0.00844462		2016-02-23	1	1	2	2	14631	12	0.0375755	0.00313129	0.370803		0.0757166
2016-02-23	1	1	1	1	59971	15	0.154018	0.0102679		2016-02-23	1	1	1	2	12152	15	0.0312089	0.00208059		0.202631			2016-02-23	1	1	2	1	56981	12	0.146339	0.0121949		2016-02-23	1	1	2	2	13608	12	0.0349482	0.00291235	0.238816		0.0361852
2016-08-01	1	1	1	1	107910	14	0.277136	0.0197954		2016-08-01	1	1	1	2	52790	13	0.135576	0.0104289		0.526835			2016-08-01	1	1	2	1	92904	15	0.238597	0.0159065		2016-08-01	1	1	2	2	49699	14	0.127638	0.00911697	0.573161		0.0463257
2016-08-01	1	1	1	1	75168	16	0.193047	0.0120655		2016-08-01	1	1	1	2	20909	15	0.0536987	0.00357992		0.296708			2016-08-01	1	1	2	1	80142	15	0.205822	0.0137214		2016-08-01	1	1	2	2	31256	15	0.080272	0.00535147	0.390008		0.0932999
2016-08-01	1	1	1	1	97844	15	0.251284	0.0167523		2016-08-01	1	1	1	2	48629	15	0.12489	0.00832597		0.497005			2016-08-01	1	1	2	1	76216	16	0.195739	0.0122337		2016-08-01	1	1	2	2	32738	15	0.0840781	0.00560521	0.458179		-0.0388269
2017-03-01	1	1	1	1	55401	14	0.142281	0.010163		2017-03-01	1	1	1	2	22621	9	0.0580955	0.00645506	1 hugging edge most of the time	0.635155			2017-03-01	1	1	2	1	61546	15	0.158063	0.0105375		2017-03-01	1	1	2	2	20720	14	0.0532133	0.00380095	0.360706		-0.274449
2017-03-01	1	1	1	1	56383	15	0.144803	0.00965357		2017-03-01	1	1	1	2	33882	11	0.0870161	0.00791056		0.819444			2017-03-01	1	1	2	1	85176	16	0.21875	0.0136719		2017-03-01	1	1	2	2	41435	14	0.106414	0.00760099	0.555958		-0.263486
2017-03-01	1	1	1	1	88421	15	0.227084	0.0151389		2017-03-01	1	1	1	2	62345	14	0.160115	0.0114368		0.755456			2017-03-01	1	1	2	1	69974	14	0.179708	0.0128363		2017-03-01	1	1	2	2	46102	13	0.1184	0.00910767	0.709525		-0.0459314
2017-03-01	1	1	1	1	84180	15	0.216192	0.0144128		2017-03-01	1	1	1	2	46374	13	0.119098	0.0091614	1 worm hugging edge, another not counted	0.635643			2017-03-01	1	1	2	1	113659	16	0.2919	0.0182438		2017-03-01	1	1	2	2	86548	16	0.222274	0.0138921	0.761471		0.125827
2017-03-01	1	1	1	1	92039	15	0.236376	0.0157584		2017-03-01	1	1	1	2	31205	13	0.080141	0.0061647	1 worm hugging edge	0.391201			2017-03-01	1	1	2	1	79702	15	0.204692	0.0136461		2017-03-01	1	1	2	2	21698	15	0.0557251	0.003715	0.272239		-0.118962
2017-03-01	1	1	1	1	73754	14	0.189416	0.0135297		2017-03-01	1	1	1	2	33932	14	0.0871446	0.00622461	1 worm hugging edge	0.46007			2017-03-01	1	1	2	1	115374	16	0.296305	0.0185191		2017-03-01	1	1	2	2	79417	15	0.20396	0.0135973	0.734234		0.274164
2017-04-01	1	1	1	1	99857	15	0.256454	0.0170969		2017-04-01	1	1	1	2	16708	12	0.0429097	0.00357581		0.209149			2017-04-01	1	1	2	1	99301	16	0.255026	0.0159391		2017-04-01	1	1	2	2	53871	16	0.138352	0.00864701	0.542502		0.333353
2017-04-01	1	1	1	1	104122	16	0.267407	0.016713		2017-04-01	1	1	1	2	64717	16	0.166207	0.0103879		0.62155			2017-04-01	1	1	2	1	64874	15	0.16661	0.0111073		2017-04-01	1	1	2	2	56734	15	0.145705	0.00971366	0.874526		0.252976
2019-04-18	1	1	1	1	62829	9	0.161358	0.0179287		2019-04-18	1	1	1	2	28401	7	0.0729398	0.01042		0.58119			2019-04-18	1	1	2	1	64331	10	0.165216	0.0165216		2019-04-18	1	1	2	2	38024	10	0.0976537	0.00976537	0.591068		0.00987831
2019-04-18	1	1	1	1	55165	10	0.141675	0.0141675		2019-04-18	1	1	1	2	45097	10	0.115819	0.0115819		0.817493			2019-04-18	1	1	2	1	50280	10	0.12913	0.012913		2019-04-18	1	1	2	2	31599	8	0.0811529	0.0101441	0.785576		-0.0319172
2019-04-18	1	1	1	1	61879	10	0.158918	0.0158918		2019-04-18	1	1	1	2	21525	6	0.0552808	0.00921346		0.579761			2019-04-18	1	1	2	1	55452	10	0.142412	0.0142412		2019-04-18	1	1	2	2	18123	7	0.0465437	0.0066491	0.46689		-0.11287
2019-04-24	1	1	1	1	62470	9	0.160436	0.0178262		2019-04-24	1	1	1	2	29308	8	0.0752691	0.00940864		0.527797			2019-04-24	1	1	2	1	56030	10	0.143897	0.0143897		2019-04-24	1	1	2	2	37177	10	0.0954784	0.00954784	0.66352		0.135722
2019-04-24	1	1	1	1	49239	10	0.126456	0.0126456		2019-04-24	1	1	1	2	28023	9	0.071969	0.00799656		0.632358			2019-04-24	1	1	2	1	56738	10	0.145715	0.0145715		2019-04-24	1	1	2	2	31900	10	0.081926	0.0081926	0.562233		-0.0701244
2019-04-24	1	1	1	1	73629	10	0.189095	0.0189095		2019-04-24	1	1	1	2	20631	8	0.0529848	0.0066231		0.350253			2019-04-24	1	1	2	1	56023	10	0.143879	0.0143879		2019-04-24	1	1	2	2	24955	9	0.0640897	0.00712108	0.494936		0.144683
2019-04-24	1	1	1	1	60438	10	0.155218	0.0155218		2019-04-24	1	1	1	2	31095	10	0.0798585	0.00798585		0.514494			2019-04-24	1	1	2	1	63752	10	0.163729	0.0163729		2019-04-24	1	1	2	2	23582	10	0.0605636	0.00605636	0.369902		-0.144592
2019-05-20	1	1	1	1	64530	10	0.165727	0.0165727		2019-05-20	1	1	1	2	32130	9	0.0825166	0.00916852	1 worm out of view for a bit	0.553231			2019-05-20	1	1	2	1	60300	10	0.154863	0.0154863		2019-05-20	1	1	2	2	21240	8	0.0545488	0.0068186	0.440299		-0.112933
2019-05-20	1	1	1	1	57690	10	0.14816	0.014816		2019-05-20	1	1	1	2	27540	8	0.0707286	0.00884107		0.596724			2019-05-20	1	1	2	1	51030	10	0.131056	0.0131056		2019-05-20	1	1	2	2	16110	7	0.0413739	0.00591056	0.450995		-0.145729
2019-05-20	1	1	1	1	63540	9	0.163184	0.0181316		2019-05-20	1	1	1	2	26010	9	0.0667992	0.00742213		0.409348			2019-05-20	1	1	2	1	40770	10	0.104706	0.0104706		2019-05-20	1	1	2	2	16470	7	0.0422984	0.00604264	0.577105		0.167757
2019-05-20	1	1	1	1	62910	10	0.161566	0.0161566		2019-05-20	1	1	1	2	27360	9	0.0702663	0.00780736		0.48323			2019-05-20	1	1	2	1	52830	9	0.135679	0.0150754		2019-05-20	1	1	2	2	28440	9	0.0730399	0.00811555	0.53833		0.0551005
2019-05-23	1	1	1	1	81008	10	0.208046	0.0208046		2019-05-23	1	1	1	2	29451	10	0.0756364	0.00756364		0.363557			2019-05-23	1	1	2	1	69283	11	0.177933	0.0161758		2019-05-23	1	1	2	2	32411	11	0.0832383	0.00756712	0.467806		0.104249
2019-05-23	1	1	1	1	82662	10	0.212294	0.0212294		2019-05-23	1	1	1	2	17055	10	0.0438009	0.00438009		0.206322			2019-05-23	1	1	2	1	66229	10	0.17009	0.017009		2019-05-23	1	1	2	2	24674	10	0.0633681	0.00633681	0.372556		0.166234
2019-05-23	1	1	1	1	90550	10	0.232552	0.0232552		2019-05-23	1	1	1	2	21390	10	0.054934	0.0054934		0.236223			2019-05-23	1	1	2	1	72148	10	0.185291	0.0185291		2019-05-23	1	1	2	2	18190	10	0.0467158	0.00467158	0.252121		0.0158976
2019-05-30	1	1	1	1	66428	9	0.170601	0.0189557		2019-05-30	1	1	1	2	23675	9	0.0608024	0.00675582		0.356401			2019-05-30	1	1	2	1	51023	10	0.131038	0.0131038		2019-05-30	1	1	2	2	29662	10	0.0761783	0.00761783	0.581346		0.224945
2019-05-30	1	1	1	1	35594	11	0.0914129	0.00831027		2019-05-30	1	1	1	2	26103	11	0.067038	0.00609437		0.733354			2019-05-30	1	1	2	1	55528	10	0.142608	0.0142608		2019-05-30	1	1	2	2	24370	9	0.0625873	0.00695415	0.487642		-0.245712
2019-05-30	1	1	1	1	80801	11	0.207514	0.0188649		2019-05-30	1	1	1	2	35543	10	0.0912819	0.00912819		0.483871			2019-05-30	1	1	2	1	61226	9	0.157241	0.0174713		2019-05-30	1	1	2	2	43968	10	0.112919	0.0112919	0.646314		0.162442
2019-05-30	1	1	1	1	85525	11	0.219646	0.0199678		2019-05-30	1	1	1	2	31449	10	0.0807677	0.00807677		0.404489			2019-05-30	1	1	2	1	63748	10	0.163718	0.0163718		2019-05-30	1	1	2	2	18177	8	0.0466824	0.0058353	0.356423		-0.0480658
2016-02-23	1	2	1	1	61809	16	0.158739	0.00992116		2016-02-23	1	2	1	2	21452	15	0.0550933	0.00367289		0.370207			2016-02-23	1	2	2	1	57849	13	0.148568	0.0114283		2016-02-23	1	2	2	2	20380	13	0.0523402	0.00402617	0.352296		-0.0179106
2016-02-23	1	2	1	1	51015	15	0.131017	0.00873449		2016-02-23	1	2	1	2	9496	14	0.0243877	0.00174198		0.199437			2016-02-23	1	2	2	1	62126	15	0.159553	0.0106368		2016-02-23	1	2	2	2	16081	15	0.0412994	0.00275329	0.258845		0.0594078
2016-08-01	1	2	1	1	93086	14	0.239065	0.017076		2016-08-01	1	2	1	2	57113	14	0.146678	0.010477		0.613551			2016-08-01	1	2	2	1	62051	15	0.15936	0.010624		2016-08-01	1	2	2	2	49035	14	0.125932	0.00899516	0.846683		0.233132
2016-08-01	1	2	1	1	80638	14	0.207095	0.0147925		2016-08-01	1	2	1	2	39926	13	0.102538	0.00788757		0.533213			2016-08-01	1	2	2	1	66687	15	0.171266	0.0114178		2016-08-01	1	2	2	2	43438	14	0.111558	0.00796843	0.697898		0.164685
2016-08-01	1	2	1	1	80415	14	0.206523	0.0147516		2016-08-01	1	2	1	2	63825	13	0.163916	0.0126089		0.854749			2016-08-01	1	2	2	1	59917	14	0.15388	0.0109914		2016-08-01	1	2	2	2	63364	13	0.162732	0.0125179	1.13888		0.284129
2016-08-01	1	2	1	1	72409	15	0.185962	0.0123974		2016-08-01	1	2	1	2	24683	15	0.0633912	0.00422608		0.340883			2016-08-01	1	2	2	1	67772	14	0.174053	0.0124323		2016-08-01	1	2	2	2	20830	14	0.0534958	0.00382113	0.307354		-0.033529
2016-08-01	1	2	1	1	101950	15	0.261829	0.0174553		2016-08-01	1	2	1	2	50836	14	0.130558	0.00932554		0.534253			2016-08-01	1	2	2	1	83964	15	0.215637	0.0143758		2016-08-01	1	2	2	2	43898	15	0.112739	0.00751596	0.522819		-0.0114342
2016-08-01	1	2	1	1	98351	15	0.252586	0.0168391		2016-08-01	1	2	1	2	64161	15	0.164779	0.0109853	2 hide, 1 not counted	0.652368			2016-08-01	1	2	2	1	90587	15	0.232647	0.0155098		2016-08-01	1	2	2	2	34076	15	0.0875144	0.00583429	0.376169		-0.276199
2016-08-01	1	2	1	1	53060	13	0.136269	0.0104823		2016-08-01	1	2	1	2	49360	13	0.126767	0.0097513		0.930268			2016-08-01	1	2	2	1	52830	15	0.135679	0.00904524		2016-08-01	1	2	2	2	36462	15	0.0936421	0.00624281	0.690176		-0.240092
2019-04-18	1	2	1	1	76235	10	0.195788	0.0195788		2019-04-18	1	2	1	2	38546	9	0.0989943	0.0109994		0.561801			2019-04-18	1	2	2	1	58381	10	0.149935	0.0149935		2019-04-18	1	2	2	2	39112	10	0.100448	0.0100448	0.669944		0.108143
2019-04-18	1	2	1	1	53259	8	0.13678	0.0170975		2019-04-18	1	2	1	2	32181	8	0.0826476	0.010331	1 worm hugs edge	0.604236			2019-04-18	1	2	2	1	53430	9	0.13722	0.0152466		2019-04-18	1	2	2	2	32900	7	0.0844942	0.0120706	0.79169		0.187454
2019-04-18	1	2	1	1	59432	9	0.152634	0.0169593		2019-04-18	1	2	1	2	26407	8	0.0678188	0.00847735	1 worm in and out (mostly out)	0.499863			2019-04-18	1	2	2	1	51563	10	0.132425	0.0132425		2019-04-18	1	2	2	2	31929	10	0.0820004	0.00820004	0.619223		0.11936
2019-04-24	1	2	1	1	73111	10	0.187765	0.0187765		2019-04-24	1	2	1	2	34833	10	0.0894585	0.00894585		0.47644			2019-04-24	1	2	2	1	55925	10	0.143627	0.0143627		2019-04-24	1	2	2	2	37408	10	0.0960717	0.00960717	0.668896		0.192456
2019-04-24	1	2	1	1	48074	8	0.123464	0.015433		2019-04-24	1	2	1	2	30901	8	0.0793603	0.00992004		0.64278			2019-04-24	1	2	2	1	68835	10	0.176783	0.0176783		2019-04-24	1	2	2	2	38295	10	0.0983497	0.00983497	0.55633		-0.0864495
2019-04-24	1	2	1	1	52692	8	0.135324	0.0169155		2019-04-24	1	2	1	2	31785	8	0.0816306	0.0102038		0.603223			2019-04-24	1	2	2	1	46458	8	0.119314	0.0149142		2019-04-24	1	2	2	2	32740	8	0.0840833	0.0105104	0.704723		0.1015
2019-04-24	1	2	1	1	63600	8	0.163338	0.0204173		2019-04-24	1	2	1	2	34721	8	0.0891709	0.0111464		0.545928			2019-04-24	1	2	2	1	59039	8	0.151625	0.0189531		2019-04-24	1	2	2	2	42347	8	0.108756	0.0135945	0.717272		0.171344
2019-05-20	1	2	1	1	67316	10	0.172882	0.0172882		2019-05-20	1	2	1	2	20798	6	0.0534137	0.00890228		0.514935			2019-05-20	1	2	2	1	81208	10	0.208559	0.0208559		2019-05-20	1	2	2	2	38749	9	0.0995156	0.0110573	0.530175		0.0152404
2019-05-20	1	2	1	1	62658	10	0.160919	0.0160919		2019-05-20	1	2	1	2	13806	9	0.0354567	0.00393964		0.244821			2019-05-20	1	2	2	1	70614	10	0.181352	0.0181352		2019-05-20	1	2	2	2	23735	9	0.0609565	0.00677294	0.37347		0.128649
2019-05-20	1	2	1	1	74844	10	0.192215	0.0192215		2019-05-20	1	2	1	2	21369	10	0.0548801	0.00548801		0.285514			2019-05-20	1	2	2	1	74542	10	0.19144	0.019144		2019-05-20	1	2	2	2	27700	6	0.0711395	0.0118566	0.619338		0.333824
2019-05-20	1	2	1	1	60795	10	0.156134	0.0156134		2019-05-20	1	2	1	2	27095	9	0.0695857	0.00773174		0.495198			2019-05-20	1	2	2	1	66704	10	0.17131	0.017131		2019-05-20	1	2	2	2	32398	10	0.0832049	0.00832049	0.485698		-0.00949988
2019-05-23	1	2	1	1	55810	10	0.143332	0.0143332		2019-05-23	1	2	1	2	32421	10	0.083264	0.0083264		0.580917			2019-05-23	1	2	2	1	36990	11	0.0949982	0.0086362		2019-05-23	1	2	2	2	30245	11	0.0776756	0.00706141	0.817653		0.236736
2019-05-23	1	2	1	1	44462	10	0.114188	0.0114188		2019-05-23	1	2	1	2	20937	10	0.0537706	0.00537706		0.470896			2019-05-23	1	2	2	1	62226	11	0.15981	0.0145281		2019-05-23	1	2	2	2	19640	11	0.0504397	0.00458543	0.315624		-0.155273
2019-05-23	1	2	1	1	72844	11	0.187079	0.0170072		2019-05-23	1	2	1	2	18099	10	0.0464821	0.00464821		0.273309			2019-05-23	1	2	2	1	62177	10	0.159684	0.0159684		2019-05-23	1	2	2	2	11969	10	0.0307389	0.00307389	0.192499		-0.0808099
2019-05-30	1	2	1	1	61451	10	0.157819	0.0157819		2019-05-30	1	2	1	2	25886	10	0.0664807	0.00664807		0.421246			2019-05-30	1	2	2	1	57745	10	0.148301	0.0148301		2019-05-30	1	2	2	2	29333	10	0.0753334	0.00753334	0.507975		0.0867285
2019-05-30	1	2	1	1	41818	10	0.107397	0.0107397		2019-05-30	1	2	1	2	19352	9	0.0497	0.00552223		0.514186			2019-05-30	1	2	2	1	53323	11	0.136945	0.0124495		2019-05-30	1	2	2	2	17101	11	0.043919	0.00399264	0.320706		-0.19348
2019-05-30	1	2	1	1	54431	11	0.13979	0.0127082		2019-05-30	1	2	1	2	11689	11	0.0300198	0.00272908		0.214749			2019-05-30	1	2	2	1	48749	11	0.125198	0.0113816		2019-05-30	1	2	2	2	23345	11	0.0599549	0.00545045	0.478882		0.264133
2019-05-30	1	2	1	1	36684	9	0.0942123	0.010468		2019-05-30	1	2	1	2	25358	9	0.0651247	0.00723608		0.691255			2019-05-30	1	2	2	1	52759	10	0.135496	0.0135496		2019-05-30	1	2	2	2	20164	10	0.0517854	0.00517854	0.382191		-0.309064
2016-02-23	1	3	1	1	61259	15	0.157326	0.0104884		2016-02-23	1	3	1	2	16996	13	0.0436493	0.00335764		0.320129			2016-02-23	1	3	2	1	33640	15	0.0863946	0.00575964		2016-02-23	1	3	2	2	20695	14	0.0531491	0.00379637	0.659132		0.339004
2016-02-23	1	3	1	1	78945	15	0.202747	0.0135165		2016-02-23	1	3	1	2	25988	10	0.0667427	0.00667427		0.493787			2016-02-23	1	3	2	1	33725	15	0.0866129	0.0057742		2016-02-23	1	3	2	2	29140	15	0.0748377	0.00498918	0.864047		0.370261
2016-02-23	1	3	1	1	83639	15	0.214803	0.0143202		2016-02-23	1	3	1	2	20464	14	0.0525559	0.00375399		0.262147			2016-02-23	1	3	2	1	64837	15	0.166515	0.011101		2016-02-23	1	3	2	2	20181	15	0.0518291	0.00345527	0.311257		0.0491104
2016-02-23	1	3	1	1	88442	16	0.227138	0.0141961		2016-02-23	1	3	1	2	5201	13	0.0133573	0.00102748		0.0723777			2016-02-23	1	3	2	1	56237	15	0.144429	0.00962857		2016-02-23	1	3	2	2	13167	13	0.0338156	0.0026012	0.270155		0.197777
2016-02-23	1	3	1	1	78502	16	0.20161	0.0126006		2016-02-23	1	3	1	2	22643	15	0.058152	0.0038768		0.307668			2016-02-23	1	3	2	1	50488	15	0.129664	0.00864426		2016-02-23	1	3	2	2	13520	15	0.0347222	0.00231481	0.267786		-0.0398813
2016-08-01	1	3	1	1	82506	15	0.211893	0.0141262		2016-08-01	1	3	1	2	25585	15	0.0657077	0.00438051		0.310099			2016-08-17	1	3	2	1	74245	16	0.190677	0.0119173		2016-08-25	1	3	2	2	45216	16	0.116124	0.00725777	0.609011		0.298912
2016-08-01	1	3	1	1	61974	15	0.159162	0.0106108		2016-08-01	1	3	1	2	26314	15	0.0675799	0.00450533		0.424597			2016-08-18	1	3	2	1	67175	14	0.17252	0.0123228		2016-08-26	1	3	2	2	34223	14	0.0878919	0.00627799	0.50946		0.084863
2016-08-01	1	3	1	1	84037	16	0.215825	0.0134891		2016-08-01	1	3	1	2	37674	15	0.0967548	0.00645032		0.478189			2016-08-19	1	3	2	1	69271	15	0.177903	0.0118602		2016-08-27	1	3	2	2	44720	14	0.11485	0.0082036	0.691693		0.213504
2016-08-01	1	3	1	1	77672	15	0.199478	0.0132985		2016-08-01	1	3	1	2	41541	15	0.106686	0.00711241		0.534826			2016-08-20	1	3	2	1	64318	15	0.165182	0.0110121		2016-08-28	1	3	2	2	26073	15	0.066961	0.00446407	0.405376		-0.12945
2016-08-01	1	3	1	1	73526	15	0.18883	0.0125887		2016-08-01	1	3	1	2	32658	13	0.0838727	0.00645174		0.512503			2016-08-21	1	3	2	1	82662	15	0.212294	0.0141529		2016-08-29	1	3	2	2	56163	13	0.144238	0.0110953	0.783957		0.271454
2016-08-01	1	3	1	1	76713	15	0.197015	0.0131343		2016-08-01	1	3	1	2	36299	15	0.0932235	0.0062149		0.473179			2016-08-23	1	3	2	1	89199	15	0.229082	0.0152721		2016-08-31	1	3	2	2	53697	15	0.137905	0.00919368	0.601991		0.128812
2016-08-01	1	3	1	1	72525	15	0.18626	0.0124173		2016-08-01	1	3	1	2	30351	15	0.0779478	0.00519652		0.41849			2016-08-24	1	3	2	1	114288	15	0.293516	0.0195677		2016-09-01	1	3	2	2	41360	13	0.106221	0.00817086	0.417569		-0.000921604
2017-03-01	1	3	1	1	40240	16	0.103345	0.00645905		2017-03-01	1	3	1	2	18357	12	0.0471447	0.00392872		0.60825			2017-03-01	1	3	2	1	37941	14	0.0974405	0.00696004		2017-03-19	1	3	2	2	23330	14	0.0599164	0.00427974	0.614902		0.00665159
2017-03-01	1	3	1	1	44591	15	0.114519	0.00763461		2017-03-01	1	3	1	2	10087	13	0.0259056	0.00199273		0.261013			2017-03-01	1	3	2	1	52168	15	0.133978	0.0089319		2017-03-20	1	3	2	2	22623	15	0.0581007	0.00387338	0.433657		0.172643
2017-03-01	1	3	1	1	46239	15	0.118752	0.00791677		2017-03-01	1	3	1	2	16783	14	0.0431023	0.00307874		0.388888			2017-03-01	1	3	2	1	42072	15	0.10805	0.00720332		2017-03-21	1	3	2	2	23843	13	0.0612339	0.0047103	0.653906		0.265019
2017-03-01	1	3	1	1	38143	15	0.0979593	0.00653062		2017-03-01	1	3	1	2	17595	15	0.0451877	0.00301251		0.46129			2017-03-01	1	3	2	1	35082	15	0.090098	0.00600653		2017-03-23	1	3	2	2	11644	12	0.0299043	0.00249202	0.414885		-0.0464053
2017-03-01	1	3	1	1	35985	16	0.0924171	0.00577607		2017-03-01	1	3	1	2	15207	13	0.0390548	0.00300422		0.520114			2017-03-01	1	3	2	1	45612	19	0.117141	0.00616533		2017-03-24	1	3	2	2	21476	19	0.0551549	0.00290289	0.470841		-0.0492731
2017-04-01	1	3	1	1	94258	15	0.242074	0.0161383		2017-04-01	1	3	1	2	14366	13	0.0368949	0.00283807		0.175859			2017-04-07	1	3	2	1	93238	14	0.239455	0.0171039		2017-04-10	1	3	2	2	16437	15	0.0422137	0.00281425	0.164538		-0.0113213
2017-04-01	1	3	1	1	73813	14	0.189567	0.0135405		2017-04-01	1	3	1	2	27159	11	0.0697501	0.00634091		0.468291			2017-04-08	1	3	2	1	95405	15	0.24502	0.0163347		2017-04-11	1	3	2	2	44679	13	0.114745	0.00882655	0.540356		0.0720648
2017-04-01	1	3	1	1	56845	14	0.14599	0.0104279		2017-04-01	1	3	1	2	20056	13	0.0515081	0.00396216		0.379959			2017-04-09	1	3	2	1	81691	15	0.2098	0.0139867		2017-04-12	1	3	2	2	24413	13	0.0626978	0.0048229	0.344822		-0.0351371
2019-04-18	1	3	1	1	65314	10	0.16774	0.016774		2019-04-18	1	3	1	2	41425	10	0.106388	0.0106388		0.634244			2019-04-18	1	3	2	1	59723	10	0.153381	0.0153381		2019-04-18	1	3	2	2	47428	10	0.121805	0.0121805	0.794133		0.159889
2019-04-18	1	3	1	1	60097	10	0.154342	0.0154342		2019-04-18	1	3	1	2	34035	10	0.0874091	0.00874091		0.566334			2019-04-18	1	3	2	1	79383	11	0.203872	0.0185338		2019-04-18	1	3	2	2	28323	10	0.0727395	0.00727395	0.392468		-0.173866
2019-04-18	1	3	1	1	62316	10	0.160041	0.0160041		2019-04-18	1	3	1	2	34416	10	0.0883876	0.00883876		0.552282			2019-04-18	1	3	2	1	56153	10	0.144213	0.0144213		2019-04-18	1	3	2	2	28982	10	0.0744319	0.00744319	0.516126		-0.0361563
2019-04-18	1	3	1	1	56460	10	0.145001	0.0145001		2019-04-18	1	3	1	2	24646	10	0.0632961	0.00632961		0.436521			2019-04-18	1	3	2	1	71719	10	0.18419	0.018419		2019-04-18	1	3	2	2	34169	10	0.0877532	0.00877532	0.476429		0.0399074
2019-04-24	1	3	1	1	65670	10	0.168654	0.0168654		2019-04-24	1	3	1	2	30075	10	0.077239	0.0077239		0.457972			2019-04-24	1	3	2	1	47645	10	0.122362	0.0122362		2019-04-24	1	2	2	2	30931	8	0.0794374	0.00992967	0.811496		0.353525
2019-04-24	1	3	1	1	44621	8	0.114596	0.0143245		2019-04-24	1	3	1	2	27807	8	0.0714143	0.00892678		0.623182			2019-04-24	1	3	2	1	38902	8	0.0999086	0.0124886		2019-04-24	1	2	2	2	19937	8	0.0512024	0.0064003	0.512493		-0.110689
2019-04-24	1	3	1	1	48605	8	0.124828	0.0156035		2019-04-24	1	3	1	2	21903	7	0.0562515	0.00803593		0.515009			2019-04-24	1	3	2	1	40670	8	0.104449	0.0130561		2019-04-24	1	2	2	2	19103	8	0.0490605	0.00613257	0.469707		-0.0453013
2019-04-24	1	3	1	1	41320	8	0.106119	0.0132648		2019-04-24	1	3	1	2	21431	8	0.0550393	0.00687992		0.518659			2019-04-24	1	3	2	1	41325	8	0.106131	0.0132664		2019-04-24	1	2	2	2	20706	8	0.0531774	0.00664717	0.501053		-0.0176066
2019-05-20	1	3	1	1	62005	10	0.159242	0.0159242		2019-05-20	1	3	1	2	23106	8	0.0593411	0.00741764		0.465809			2019-05-20	1	3	2	1	53285	10	0.136847	0.0136847		2019-05-20	1	3	2	2	34135	10	0.0876659	0.00876659	0.640612		0.174803
2019-05-20	1	3	1	1	52420	10	0.134626	0.0134626		2019-05-20	1	3	1	2	20981	9	0.0538836	0.00598707		0.44472			2019-05-20	1	3	2	1	49769	10	0.127817	0.0127817		2019-05-20	1	3	2	2	15415	10	0.039589	0.0039589	0.309731		-0.134989
2019-05-20	1	3	1	1	75862	11	0.19483	0.0177118		2019-05-20	1	3	1	2	20165	10	0.051788	0.0051788		0.292393			2019-05-20	1	3	2	1	51920	10	0.133342	0.0133342		2019-05-20	1	3	2	2	12732	9	0.0326985	0.00363316	0.27247		-0.0199223
2019-05-20	1	3	1	1	47599	10	0.122244	0.0122244		2019-05-20	1	3	1	2	21792	8	0.0559665	0.00699581		0.572281			2019-05-20	1	3	2	1	70521	10	0.181113	0.0181113		2019-05-20	1	3	2	2	30158	10	0.0774521	0.00774521	0.427646		-0.144635
2019-05-23	1	3	1	1	50607	11	0.129969	0.0118154		2019-05-23	1	3	1	2	26557	11	0.068204	0.00620036		0.524769			2019-05-23	1	3	2	1	49092	11	0.126079	0.0114617		2019-05-23	1	3	2	2	35240	11	0.0905038	0.00822762	0.717836		0.193067
2019-05-23	1	3	1	1	51118	10	0.131282	0.0131282		2019-05-23	1	3	1	2	20561	8	0.052805	0.00660063		0.502783			2019-05-23	1	3	2	1	58909	10	0.151291	0.0151291		2019-05-23	1	3	2	2	26319	9	0.0675928	0.00751031	0.496415		-0.0063674
2019-05-30	1	3	1	1	47283	11	0.121433	0.0110393		2019-05-30	1	3	1	2	13429	7	0.0344885	0.00492693		0.446307			2019-05-30	1	3	2	1	55610	10	0.142818	0.0142818		2019-05-30	1	3	2	2	29405	9	0.0755183	0.00839092	0.587524		0.141218
2019-05-30	1	3	1	1	50063	10	0.128572	0.0128572		2019-05-30	1	3	1	2	17588	8	0.0451697	0.00564621	1 hides until half way	0.439147			2019-05-30	1	3	2	1	55736	11	0.143142	0.0130129		2019-05-30	1	3	2	2	27184	11	0.0698143	0.00634675	0.487728		0.0485812
2019-05-30	1	3	1	1	48761	10	0.125229	0.0125229		2019-05-30	1	3	1	2	24711	9	0.0634631	0.00705145		0.563087			2019-05-30	1	3	2	1	53065	9	0.136282	0.0151425		2019-05-30	1	3	2	2	30319	8	0.0778656	0.0097332	0.642775		0.0796888
2019-01-08	2	1	1	1	21874	9	0.0561771	0.0062419		2019-01-08	2	1	1	2	11841	9	0.0304102	0.00337891		0.541328			2019-01-08	2	1	2	1	24456	10	0.0628082	0.00628082		2019-01-08	2	1	2	2	14418	9	0.0370285	0.00411428	0.655054		0.113726
2019-01-08	2	1	1	1	29481	10	0.0757134	0.00757134		2019-01-08	2	1	1	2	22593	10	0.0580236	0.00580236		0.766358			2019-01-08	2	1	2	1	24841	10	0.0637969	0.00637969		2019-01-08	2	1	2	2	21593	10	0.0554554	0.00554554	0.869248		0.10289
2019-01-08	2	1	1	1	35976	10	0.092394	0.0092394		2019-01-08	2	1	1	2	17046	8	0.0437777	0.00547222		0.59227			2019-01-08	2	1	2	1	28477	10	0.073135	0.0073135		2019-01-08	2	1	2	2	13472	10	0.0345989	0.00345989	0.473084		-0.119186
2019-01-14	2	1	1	1	31475	10	0.0808345	0.00808345		2019-01-14	2	1	1	2	14162	8	0.036371	0.00454638		0.562431			2019-01-14	2	1	2	1	25755	10	0.0661443	0.00661443		2019-01-14	2	1	2	2	12371	10	0.0317713	0.00317713	0.480334		-0.0820966
2019-01-14	2	1	1	1	25331	10	0.0650554	0.00650554		2019-01-14	2	1	1	2	17109	10	0.0439395	0.00439395		0.675417			2019-01-14	2	1	2	1	25167	10	0.0646342	0.00646342		2019-01-14	2	1	2	2	13732	10	0.0352667	0.00352667	0.545635		-0.129782
2019-01-14	2	1	1	1	30235	9	0.0776499	0.00862776		2019-01-14	2	1	1	2	10562	9	0.0271255	0.00301394		0.34933			2019-01-14	2	1	2	1	39033	10	0.100245	0.0100245		2019-01-14	2	1	2	2	17344	9	0.0445431	0.00494923	0.493713		0.144383
2019-01-31	2	1	1	1	19970	10	0.0512872	0.00512872		2019-01-31	2	1	1	2	11585	9	0.0297527	0.00330586		0.644578			2019-01-31	2	1	2	1	19800	10	0.0508506	0.00508506		2019-01-31	2	1	2	2	11451	8	0.0294086	0.00367607	0.722917		0.0783387
2019-01-31	2	1	1	1	21720	9	0.0557816	0.00619795		2019-01-31	2	1	1	2	6363	8	0.0163415	0.00204269		0.329575			2019-01-31	2	1	2	1	30082	10	0.0772569	0.00772569		2019-01-31	2	1	2	2	13504	10	0.0346811	0.00346811	0.448906		0.119331
2019-01-31	2	1	1	1	12966	9	0.0332994	0.00369994		2019-01-31	2	1	1	2	8805	8	0.0226131	0.00282664		0.763969			2019-01-31	2	1	2	1	13418	11	0.0344603	0.00313275		2019-01-31	2	1	2	2	11480	9	0.0294831	0.0032759	1.04569		0.281724
2019-01-14	2	2	1	1	28046	10	0.0720281	0.00720281		2019-01-14	2	2	1	2	16888	9	0.043372	0.00481911		0.66906			2019-01-14	2	2	2	1	22334	9	0.0573584	0.00637316		2019-01-14	2	2	2	2	9230	6	0.0237046	0.00395077	0.619907		-0.0491527
2019-01-14	2	2	1	1	14935	9	0.0383562	0.0042618		2019-01-14	2	2	1	2	14100	10	0.0362118	0.00362118		0.849682			2019-01-14	2	2	2	1	26831	10	0.0689077	0.00689077		2019-01-14	2	2	2	2	12159	8	0.0312269	0.00390336	0.566462		-0.28322
2019-01-14	2	2	1	1	29969	10	0.0769667	0.00769667		2019-01-14	2	2	1	2	12514	9	0.0321386	0.00357096		0.463961			2019-01-14	2	2	2	1	27515	10	0.0706643	0.00706643		2019-01-14	2	2	2	2	15263	9	0.0391986	0.0043554	0.616351		0.15239
2019-01-31	2	2	1	1	29357	10	0.075395	0.0075395		2019-01-31	2	2	1	2	11670	10	0.029971	0.0029971		0.39752			2019-01-31	2	2	2	1	22494	11	0.0577694	0.00525176		2019-01-31	2	2	2	2	12687	11	0.0325829	0.00296208	0.564017		0.166497
2019-01-31	2	2	1	1	16542	9	0.0424834	0.00472037		2019-01-31	2	2	1	2	11570	9	0.0297142	0.00330158		0.699432			2019-01-31	2	2	2	1	27606	10	0.0708981	0.00708981		2019-01-31	2	2	2	2	14283	10	0.0366818	0.00366818	0.517388		-0.182044
2019-01-31	2	2	1	1	20915	9	0.0537141	0.00596824		2019-01-31	2	2	1	2	9204	9	0.0236378	0.00262642		0.440067			2019-01-31	2	2	2	1	21976	9	0.056439	0.006271		2019-01-31	2	2	2	2	6739	9	0.0173072	0.00192302	0.306653		-0.133414
2018-12-14	2	3	1	1	32471	11	0.0833924	0.00758113		2018-12-14	2	3	1	2	14963	8	0.0384282	0.00480352		0.633615			2018-12-14	2	3	2	1	31424	9	0.0807035	0.00896705		2018-12-14	2	3	2	2	15480	8	0.0397559	0.00496949	0.554194		-0.0794211
2018-12-14	2	3	1	1	32294	11	0.0829378	0.0075398		2018-12-14	2	3	1	2	18640	10	0.0478715	0.00478715		0.634917			2018-12-14	2	3	2	1	25442	10	0.0653404	0.00653404		2018-12-14	2	3	2	2	12792	9	0.0328526	0.00365028	0.558656		-0.0762604
2018-12-14	2	3	1	1	32848	10	0.0843606	0.00843606		2018-12-14	2	3	1	2	15734	8	0.0404082	0.00505103		0.598743			2018-12-14	2	3	2	1	37476	11	0.0962463	0.00874966		2018-12-14	2	3	2	2	17270	11	0.044353	0.00403209	0.460828		-0.137914
2019-01-14	2	3	1	1	27500	10	0.0706258	0.00706258		2019-01-14	2	3	1	2	10832	8	0.0278189	0.00347736		0.492364			2019-01-14	2	3	2	1	21530	10	0.0552936	0.00552936		2019-01-14	2	3	2	2	8886	9	0.0228211	0.00253568	0.458585		-0.0337787
2019-01-14	2	3	1	1	23131	11	0.0594053	0.00540048		2019-01-14	2	3	1	2	14561	10	0.0373957	0.00373957	11 but 1 hugs edge	0.692452			2019-01-14	2	3	2	1	29247	11	0.0751125	0.00682841		2019-01-14	2	3	2	2	7065	9	0.0181444	0.00201605	0.295244		-0.397208
2019-01-14	2	3	1	1	28622	10	0.0735074	0.00735074		2019-01-14	2	3	1	2	10566	7	0.0271357	0.00387653	8 but 1 hugs edge	0.527367			2019-01-14	2	3	2	1	19498	7	0.050075	0.00715357		2019-01-14	2	3	2	2	10894	8	0.0279781	0.00349726	0.488883		-0.0384831
2019-01-14	2	3	1	1	26401	10	0.0678034	0.00678034		2019-01-14	2	3	1	2	19251	10	0.0494406	0.00494406		0.729177			2019-01-14	2	3	2	1	34099	10	0.0875735	0.00875735		2019-01-14	2	3	2	2	19031	10	0.0488756	0.00488756	0.55811		-0.171067
